# Supplementary material for: Roles of the Sodium-Translocating NADH:Quinone Oxidoreductase (Na+-NQR) on Vibrio cholerae Metabolism, Motility and Osmotic Stress Resistance
Source: PLoS One. 2014 May 8;9(5):e97083. doi: 10.1371/journal.pone.0097083 (PMC4014592; doi:10.1371/journal.pone.0097083)
Supplement: Table S1 — Phenotypes of the V. cholerae Δ nqrA-F mutant based on Biolog phenotype microarrays. (XLSX) [file pone.0097083.s001.xlsx]

## Sheet: Sheet1
Plate	Well	Difference	Substrate	Mode of action
PM07	A02	-143	L-Glutamine	N-Source, amino acid
PM03B	A10	-131	L-Aspartic acid	N-Source, amino acid
PM03B	A12	-124	L-Glutamic acid	N-Source, amino acid
PM03B	B01	-123	L-Glutamine	N-Source, amino acid
PM06	A02	-121	L-Glutamine	N-Source, amino acid
PM03B	C10	-116	L-Citrulline	N-Source, amino acid
PM03B	A09	-111	L-Asparagine	N-Source, amino acid
PM03B	B12	-110	L-Tryptophan	N-Source, amino acid
PM08	A02	-105	L-Glutamine	N-Source, amino acid
PM03B	B03	-99	L-Histidine	N-Source, amino acid
PM03B	A08	-94	L-Arginine	N-Source, amino acid
PM03B	B09	-91	L-Proline	N-Source, amino acid
PM03B	B02	-79	Glycine	N-Source, amino acid
PM03B	E06	-120	Glucuronamide	N-Source, other
PM03B	G08	-80	g-Amino-N-Butyric acid	N-Source, other
PM06	G05	-144	Ile-Gln	N-Source, peptide
PM03B	H09	-134	Gly-Gln	N-Source, peptide
PM06	H07	-133	Leu-Glu	N-Source, peptide
PM08	C06	-129	Phe-Glu	N-Source, peptide
PM07	G06	-127	Tyr-Gln	N-Source, peptide
PM07	B02	-121	Lys-Ser	N-Source, peptide
PM06	C09	-117	Asp-Asp	N-Source, peptide
PM06	G04	-117	Ile-Arg	N-Source, peptide
PM07	B10	-115	Met-Glu	N-Source, peptide
PM06	B08	-114	Arg-Gln	N-Source, peptide
PM06	C05	-114	Arg-Tyr	N-Source, peptide
PM06	C06	-114	Arg-Val	N-Source, peptide
PM06	D07	-114	Glu-Asp	N-Source, peptide
PM06	H05	-112	Leu-Arg	N-Source, peptide
PM08	C07	-112	Gln-Glu	N-Source, peptide
PM06	E10	-111	Gly-Phe	N-Source, peptide
PM06	C02	-110	Arg-Phe	N-Source, peptide
PM06	D08	-110	Glu-Glu	N-Source, peptide
PM08	E08	-110	Val-Glu	N-Source, peptide
PM08	H09	-110	Leu-Gly-Gly	N-Source, peptide
PM08	H11	-109	Phe-Gly-Gly	N-Source, peptide
PM06	F04	-108	Gly-Val	N-Source, peptide
PM07	B07	-108	Met-Arg	N-Source, peptide
PM06	E05	-106	Gly-Gly	N-Source, peptide
PM07	A07	-106	Lys-Arg	N-Source, peptide
PM07	G07	-106	Tyr-Glu	N-Source, peptide
PM07	A08	-105	Lys-Glu	N-Source, peptide
PM06	C10	-104	Asp-Glu	N-Source, peptide
PM07	C06	-104	Met-Pro	N-Source, peptide
PM08	D02	-104	Pro-lle	N-Source, peptide
PM06	D06	-102	Gln-Gly	N-Source, peptide
PM07	A04	-102	Leu-Trp	N-Source, peptide
PM08	H06	-102	Gly-Gly-Phe	N-Source, peptide
PM06	B06	-101	Arg-Arg	N-Source, peptide
PM06	B10	-101	Arg-Ile	N-Source, peptide
PM08	E03	-101	Trp-Val	N-Source, peptide
PM08	H03	-101	Gly-Gly-Gly	N-Source, peptide
PM06	H02	-100	Ile-Tyr	N-Source, peptide
PM08	D01	-99	Pro-Glu	N-Source, peptide
PM08	H02	-99	Gly-Gly-D-Leu	N-Source, peptide
PM06	D04	-98	Cys-Gly	N-Source, peptide
PM07	C10	-98	Phe-Gly	N-Source, peptide
PM08	E07	-98	Val-Gln	N-Source, peptide
PM07	D09	-97	Pro-Leu	N-Source, peptide
PM08	C05	-97	Phe-Asp	N-Source, peptide
PM06	B12	-96	Arg-Lys	N-Source, peptide
PM07	E06	-96	Ser-Phe	N-Source, peptide
PM07	G01	-96	Trp-Phe	N-Source, peptide
PM07	H03	-96	Val-Arg	N-Source, peptide
PM07	H06	-96	Val-Gly	N-Source, peptide
PM08	H04	-96	Gly-Gly-Ile	N-Source, peptide
PM08	H05	-96	Gly-Gly-Leu	N-Source, peptide
PM06	E06	-95	Gly-His	N-Source, peptide
PM06	E08	-95	Gly-Lys	N-Source, peptide
PM07	F07	-95	Trp-Arg	N-Source, peptide
PM08	H12	-95	Tyr-Gly-Gly	N-Source, peptide
PM03B	H10	-94	Gly-Glu	N-Source, peptide
PM07	B09	-94	Met-Gln	N-Source, peptide
PM06	H08	-93	Leu-Gly	N-Source, peptide
PM07	B04	-93	Lys-Trp	N-Source, peptide
PM06	E07	-92	Gly-Leu	N-Source, peptide
PM06	F03	-92	Gly-Tyr	N-Source, peptide
PM06	G06	-92	Ile-Gly	N-Source, peptide
PM07	D05	-92	Pro-Asp	N-Source, peptide
PM08	E04	-92	Tyr-Ile	N-Source, peptide
PM06	F02	-91	Gly-Trp	N-Source, peptide
PM06	C03	-90	Arg-Ser	N-Source, peptide
PM06	D09	-89	Glu-Gly	N-Source, peptide
PM07	B03	-89	Lys-Thr	N-Source, peptide
PM08	B01	-89	Gly-Asp	N-Source, peptide
PM06	B11	-88	Arg-Leu	N-Source, peptide
PM06	F07	-88	His-Leu	N-Source, peptide
PM07	A06	-88	Lys-Ala	N-Source, peptide
PM07	G08	-88	Tyr-Gly	N-Source, peptide
PM07	H12	-88	g-Glu-Gly	N-Source, peptide
PM08	C01	-88	Lys-Gly	N-Source, peptide
PM06	H01	-87	Ile-Trp	N-Source, peptide
PM07	D03	-87	Phe-Trp	N-Source, peptide
PM07	D07	-87	Pro-Gly	N-Source, peptide
PM08	E05	-87	Tyr-Val	N-Source, peptide
PM08	H07	-87	Val-Tyr-Val	N-Source, peptide
PM06	F06	-86	His-Gly	N-Source, peptide
PM06	F08	-86	His-Lys	N-Source, peptide
PM06	D12	-85	Glu-Tyr	N-Source, peptide
PM06	E03	-84	Gly-Arg	N-Source, peptide
PM08	B02	-84	Gly-Ile	N-Source, peptide
PM06	B05	-83	Arg-Ala	N-Source, peptide
PM07	D10	-83	Pro-Phe	N-Source, peptide
PM08	E09	-83	Val-Lys	N-Source, peptide
PM08	F01	-83	Val-Ser	N-Source, peptide
PM08	D09	-82	Ser-Gln	N-Source, peptide
PM08	H01	-82	Gly-Gly-Ala	N-Source, peptide
PM08	C09	-81	Phe-Tyr	N-Source, peptide
PM08	G08	-81	Leu-b-Ala	N-Source, peptide
PM06	G07	-80	Ile-His	N-Source, peptide
PM07	F10	-80	Trp-Gly	N-Source, peptide
PM08	C04	-80	Met-Tyr	N-Source, peptide
PM06	E04	-78	Gly-Cys	N-Source, peptide
PM07	B05	-78	Lys-Tyr	N-Source, peptide
PM07	F09	-78	Trp-Glu	N-Source, peptide
PM08	C03	-77	Met-Thr	N-Source, peptide
PM05	F03	-117	Nicotinamide	Nutritional supplement
PM05	B09	-102	Guanosine 3`,5`-Cyclic Monophosphate	Nutritional supplement
PM05	G12	-99	m-Inositol	Nutritional supplement
PM05	H05	-99	D,L-Thioctic acid	Nutritional supplement
PM05	E05	-97	Pyridoxal	Nutritional supplement
PM05	C09	-96	(5) 4-Amino-Imidazole-4(5)-Carboxamide	Nutritional supplement
PM05	D10	-96	Cytosine	Nutritional supplement
PM05	B05	-95	L-Leucine	Nutritional supplement
PM05	B06	-94	L-Lysine	Nutritional supplement
PM05	C01	-94	L-Proline	Nutritional supplement
PM05	D07	-94	D-Aspartic acid	Nutritional supplement
PM05	G01	-94	Oxaloacetic acid	Nutritional supplement
PM05	H03	-94	a-Ketobutyric acid	Nutritional supplement
PM05	H07	-94	D,L-Carnitine	Nutritional supplement
PM05	G05	-93	Folic acid	Nutritional supplement
PM05	G10	-93	Pyrrolo-Quinoline Quinone	Nutritional supplement
PM05	E09	-92	Orotic acid	Nutritional supplement
PM05	A03	-91	L-Alanine	Nutritional supplement
PM05	B03	-91	L-Histidine	Nutritional supplement
PM05	C10	-91	Hypoxanthine	Nutritional supplement
PM05	E01	-91	Putrescine	Nutritional supplement
PM05	H12	-91	Tween 80	Nutritional supplement
PM05	B01	-90	L-Glutamine	Nutritional supplement
PM05	C03	-90	L-Threonine	Nutritional supplement
PM05	F04	-90	b-Nicotinamide Adenine Dinucleotide	Nutritional supplement
PM05	F07	-90	Deferoxamine	Nutritional supplement
PM05	G08	-90	Thiamine Pyrophosphate	Nutritional supplement
PM05	H06	-90	D,L-Mevalonic acid Lactone	Nutritional supplement
PM05	H08	-90	Choline	Nutritional supplement
PM05	A04	-89	L-Arginine	Nutritional supplement
PM05	A09	-89	Adenosine 3`,5`-Cyclic Monophosphate	Nutritional supplement
PM05	F05	-89	d-Amino-levulinic acid	Nutritional supplement
PM05	F09	-89	N-Acetyl-D-Glucosamine	Nutritional supplement
PM05	G09	-89	Riboflavin	Nutritional supplement
PM05	C08	-88	Hydroxy-L-Proline	Nutritional supplement
PM05	F02	-88	Nicotinic acid	Nutritional supplement
PM05	F06	-88	Hematin	Nutritional supplement
PM05	F08	-88	a-D-Glucose	Nutritional supplement
PM05	G03	-88	Cyanocobalamin	Nutritional supplement
PM05	H10	-88	Tween 40	Nutritional supplement
PM05	B08	-87	L-Phenylalanine	Nutritional supplement
PM05	C12	-87	2`-Deoxyinosine	Nutritional supplement
PM05	G07	-87	Thiamine	Nutritional supplement
PM05	E06	-86	Pyridoxamine	Nutritional supplement
PM05	F11	-86	Glutathione	Nutritional supplement
PM05	D08	-85	D-Glutamic acid	Nutritional supplement
PM05	D09	-85	D,L-Diamino-a,e-Pimelic acid	Nutritional supplement
PM05	D12	-85	2`-Deoxycytidine	Nutritional supplement
PM05	B10	-84	Guanine	Nutritional supplement
PM05	E08	-84	D-Pantothenic acid	Nutritional supplement
PM05	G02	-84	D-Biotin	Nutritional supplement
PM05	A12	-83	2`-Deoxyadenosine	Nutritional supplement
PM05	E03	-83	Spermine	Nutritional supplement
PM05	G06	-83	Inosine + Thiamine	Nutritional supplement
PM05	A08	-82	L-Glutamic acid	Nutritional supplement
PM05	C02	-82	L-Serine	Nutritional supplement
PM05	C07	-82	L-Isoleucine + L-Valine	Nutritional supplement
PM05	D03	-82	Chorismic acid	Nutritional supplement
PM05	E10	-82	Uracil	Nutritional supplement
PM05	E12	-82	2`-Deoxyuridine	Nutritional supplement
PM05	A10	-81	Adenine	Nutritional supplement
PM05	B07	-81	L-Methionine	Nutritional supplement
PM05	H01	-81	Butyric acid	Nutritional supplement
PM05	H04	-80	Caprylic acid	Nutritional supplement
PM05	D02	-79	L-Citrulline	Nutritional supplement
PM05	E04	-79	Pyridoxine	Nutritional supplement
PM05	F12	-77	Thymidine	Nutritional supplement
PM05	H09	-77	Tween 20	Nutritional supplement
PM05	A07	-76	L-Cysteine	Nutritional supplement
PM05	B12	-76	2`-Deoxyguanosine	Nutritional supplement
PM05	G11	-76	Menadione	Nutritional supplement
PM05	H02	-75	a-Hydroxybutyric acid	Nutritional supplement
PM05	A02	-134	Positive Control	Nutritional supplement, Positive control
PM09	D12	-121	20% Ethylene Glycol	osmotic sensitivity, ethylene glycol
PM09	D09	-106	5% Ethylene Glycol	osmotic sensitivity, ethylene glycol
PM09	D10	-106	10% Ethylene Glycol	osmotic sensitivity, ethylene glycol
PM09	D11	-98	15% Ethylene Glycol	osmotic sensitivity, ethylene glycol
PM09	D05	-82	2% Sodium Sulfate	osmotic sensitivity, Na2SO4
PM09	D08	-82	5% Sodium Sulfate	osmotic sensitivity, Na2SO4
PM09	D06	-80	3% Sodium Sulfate	osmotic sensitivity, Na2SO4
PM09	A03	-84	3% NaCl	osmotic sensitivity, NaCl
PM09	A04	-81	4% NaCl	osmotic sensitivity, NaCl
PM09	F04	-92	4% Sodium Lactate	osmotic sensitivity, sodium lactate
PM09	E07	-117	2% Urea	osmotic sensitivity, urea
PM09	E08	-108	3% Urea	osmotic sensitivity, urea
PM04A	A07	-96	Hypophosphite	P-Source, inorganic
PM04A	B02	-84	Dithiophosphate	P-Source, inorganic
PM04A	A02	-79	Phosphate	P-Source, inorganic
PM04A	A04	-79	Trimetaphosphate	P-Source, inorganic
PM04A	B06	-125	D-2-Phospho-Glyceric acid	P-Source, organic
PM04A	B07	-111	D-3-Phospho-Glyceric acid	P-Source, organic
PM04A	C01	-108	Phosphoenol Pyruvate	P-Source, organic
PM04A	E03	-97	Phosphocreatine	P-Source, organic
PM04A	C07	-91	6-Phospho-Gluconic acid	P-Source, organic
PM04A	E06	-91	Phosphono Acetic acid	P-Source, organic
PM04A	E09	-90	Thymidine 3`-Monophosphate	P-Source, organic
PM04A	A06	-87	Triethyl Phosphate	P-Source, organic
PM04A	D06	-87	O-Phospho-L-Serine	P-Source, organic
PM04A	D07	-86	O-Phospho-L-Threonine	P-Source, organic
PM04A	C05	-85	2-Deoxy-D-Glucose 6-Phosphate	P-Source, organic
PM04A	E02	-83	O-Phospho-L-Tyrosine	P-Source, organic
PM04A	E12	-81	Thymidine 3`,5`-Cyclic Monophosphate	P-Source, organic
PM04A	C02	-80	Phospho-Glycolic acid	P-Source, organic
PM10	A05	-95	pH 5.5	pH, growth at 5.5
PM04A	F02	-87	Sulfate	S-Source, inorganic
PM04A	F04	-82	Tetrathionate	S-Source, inorganic
PM04A	G05	-102	Glutathione	S-Source, organic
PM04A	G03	-97	Cystathionine	S-Source, organic
PM04A	H03	-96	1-Thio-b-D-Glucose	S-Source, organic
PM04A	F07	-95	L-Cysteine	S-Source, organic
PM04A	G09	-93	Gly-Met	S-Source, organic
PM04A	H10	-92	2-Hydroxyethane Sulfonic acid	S-Source, organic
PM04A	H09	-91	Butane Sulfonic acid	S-Source, organic
PM04A	H11	-87	Methane Sulfonic acid	S-Source, organic
PM04A	H12	-87	Tetramethylene Sulfone	S-Source, organic
PM04A	H06	-86	Taurine	S-Source, organic
PM04A	H08	-86	p-Aminobenzene Sulfonic acid	S-Source, organic
PM04A	F12	-85	L-Cysteine Sulfinic acid	S-Source, organic
PM04A	F08	-84	D-Cysteine	S-Source, organic
PM04A	G02	-84	S-Methyl-L-Cysteine	S-Source, organic
PM04A	H02	-84	Thiourea	S-Source, organic
PM04A	H07	-84	Hypotaurine	S-Source, organic
PM04A	F09	-82	Cys-Gly	S-Source, organic
PM04A	G06	-81	D,L-Ethionine	S-Source, organic
PM04A	G11	-81	L-Methionine Sulfoxide	S-Source, organic
PM04A	G04	-80	Lanthionine	S-Source, organic
PM04A	G07	-77	L-Methionine	S-Source, organic
PM04A	G08	-77	D-Methionine	S-Source, organic
PM04A	G10	-75	N-Acetyl-D,L-Methionine	S-Source, organic
PM09	G09,G10,G11,G12	-397	100mM Ammonium Sulfate pH 8	toxicity, ammonia
PM09	H01,H02,H03,H04,H05,H06	-648	100mM Sodium Nitrate	toxicity, nitrate
PM09	H07,H08	-224	100mM Sodium Nitrite	toxicity, nitrite
